# Supplementary material for: Prognostic Factors in Epithelioid Hemangioendothelioma: Analysis of a Nationwide Molecularly/Immunohistochemically Confirmed Cohort of 57 Cases
Source: Cancers (Basel). 2023 Jun 23;15(13):3304. doi: 10.3390/cancers15133304 (PMC10340645; doi:10.3390/cancers15133304)
Supplement: Supplementary file 1 [file cancers-15-03304-s001.zip]

Archive with 1 entries (1 files):
- cancers-2456882-supplementary.pdf
